# Supplementary material for: Bacteroides acidifaciens and its derived extracellular vesicles improve DSS-induced colitis
Source: Front Microbiol. 2023 Nov 30;14:1304232. doi: 10.3389/fmicb.2023.1304232 (PMC10720640; doi:10.3389/fmicb.2023.1304232)
Supplement: Supplementary file 1 [file Data_Sheet_1.CSV]

BA_EV_overlap	EV_uniq	BA_uniq
WP_002558052.1	WP_022139307.1	WP_002560155.1
WP_002558075.1	WP_024986838.1	WP_004291466.1
WP_002558131.1	WP_024987377.1	WP_004296231.1
WP_002558672.1	WP_024987729.1	WP_004296327.1
WP_002561589.1	WP_065539868.1	WP_004296328.1
WP_002562536.1	WP_065540442.1	WP_004299215.1
WP_004291234.1	WP_121765474.1	WP_004300222.1
WP_004295883.1	WP_135036057.1	WP_004303701.1
WP_004295969.1	WP_135038397.1	WP_004313812.1
WP_004295982.1	WP_135039384.1	WP_136014082.1
WP_004296325.1	WP_136013532.1	WP_005650572.1
WP_004296326.1	WP_136014612.1	WP_005655492.1
WP_004296332.1	WP_136014736.1	WP_005655495.1
WP_004296335.1	WP_136015116.1	WP_007478400.1
WP_004296341.1	WP_148332418.1	WP_007754410.1
WP_004296363.1	WP_195662799.1	WP_007758936.1
WP_004296393.1	WP_217938156.1	WP_008770478.1
WP_004297160.1	WP_217938215.1	WP_022139846.1
WP_004297203.1	WP_217938412.1	WP_022140012.1
WP_004297419.1		WP_022140032.1
WP_004297540.1		WP_024986076.1
WP_004297640.1		WP_024986253.1
WP_004298485.1		WP_024986315.1
WP_004299851.1		WP_024986372.1
WP_004300269.1		WP_024986406.1
WP_004300646.1		WP_024986441.1
WP_004300890.1		WP_024986464.1
WP_004300906.1		WP_024986530.1
WP_004301101.1		WP_024986607.1
WP_004302580.1		WP_024986683.1
WP_004306971.1		WP_024986704.1
WP_004307548.1		WP_024986735.1
WP_004308626.1		WP_024986758.1
WP_004310894.1		WP_024986867.1
WP_004311398.1		WP_024986914.1
WP_004311570.1		WP_024987002.1
WP_004313008.1		WP_024987024.1
WP_004313817.1		WP_024987052.1
WP_004314007.1		WP_024987087.1
WP_004314019.1		WP_024987093.1
WP_004315772.1		WP_024987140.1
WP_004315991.1		WP_024987160.1
WP_004317549.1		WP_024987218.1
WP_004320523.1		WP_024987238.1
WP_005655487.1		WP_024987278.1
WP_005675428.1		WP_024987318.1
WP_005675430.1		WP_024987323.1
WP_005675431.1		WP_024987364.1
WP_005677876.1		WP_024987422.1
WP_005678019.1		WP_024987550.1
WP_005678170.1		WP_024987584.1
WP_005682865.1		WP_024987659.1
WP_005791536.1		WP_024987738.1
WP_005845194.1		WP_024987841.1
WP_005845198.1		WP_024987892.1
WP_007478399.1		WP_024987899.1
WP_007747939.1		WP_024987979.1
WP_007747948.1		WP_024987987.1
WP_007751163.1		WP_024988031.1
WP_007757582.1		WP_024988071.1
WP_007758153.1		WP_024988084.1
WP_007759112.1		WP_024988103.1
WP_007759170.1		WP_024988197.1
WP_007765077.1		WP_024988252.1
WP_008025868.1		WP_024988257.1
WP_008641652.1		WP_024988277.1
WP_008760881.1		WP_024988313.1
WP_009040273.1		WP_024988357.1
WP_009040952.1		WP_024988395.1
WP_009040961.1		WP_024988457.1
WP_009040968.1		WP_024988537.1
WP_217938605.1		WP_024988591.1
WP_136015121.1		WP_024988597.1
WP_022136564.1		WP_024988621.1
WP_022137629.1		WP_024988662.1
WP_022138286.1		WP_024988687.1
WP_022139844.1		WP_024988688.1
WP_022140052.1		WP_024988714.1
WP_022140338.1		WP_024988910.1
WP_022140453.1		WP_065538346.1
WP_024986010.1		WP_065538538.1
WP_024986012.1		WP_065539352.1
WP_024986016.1		WP_065539445.1
WP_024986018.1		WP_065539450.1
WP_024986020.1		WP_065540450.1
WP_024986044.1		WP_076612411.1
WP_024986060.1		WP_120067651.1
WP_024986061.1		WP_120465762.1
WP_024986068.1		WP_120470640.1
WP_024986087.1		WP_121765240.1
WP_024986090.1		WP_121765293.1
WP_024986114.1		WP_121765395.1
WP_024986117.1		WP_121765416.1
WP_024986118.1		WP_121765422.1
WP_024986126.1		WP_121765625.1
WP_024986127.1		WP_121765756.1
WP_024986130.1		WP_121766244.1
WP_024986166.1		WP_121766269.1
WP_024986167.1		WP_121766404.1
WP_024986186.1		WP_121766431.1
WP_024986189.1		WP_121766473.1
WP_024986190.1		WP_121766497.1
WP_024986191.1		WP_121766551.1
WP_024986206.1		WP_121766682.1
WP_024986212.1		WP_121766799.1
WP_024986234.1		WP_121766826.1
WP_024986239.1		WP_121766827.1
WP_024986251.1		WP_121767183.1
WP_024986252.1		WP_121767430.1
WP_024986255.1		WP_121767467.1
WP_024986256.1		WP_121767502.1
WP_024986261.1		WP_121767525.1
WP_024986262.1		WP_121767526.1
WP_024986263.1		WP_122370188.1
WP_024986264.1		WP_128824210.1
WP_024986265.1		WP_128824319.1
WP_024986267.1		WP_128824364.1
WP_024986269.1		WP_128824411.1
WP_024986270.1		WP_135034819.1
WP_024986272.1		WP_135034837.1
WP_024986282.1		WP_135034935.1
WP_024986308.1		WP_135034937.1
WP_024986309.1		WP_135036276.1
WP_024986310.1		WP_135036569.1
WP_024986311.1		WP_135037180.1
WP_024986312.1		WP_135037313.1
WP_024986313.1		WP_135037364.1
WP_024986322.1		WP_135037957.1
WP_024986326.1		WP_135038074.1
WP_024986327.1		WP_135038078.1
WP_024986328.1		WP_135038087.1
WP_024986376.1		WP_135038217.1
WP_024986402.1		WP_135038491.1
WP_024986403.1		WP_135038586.1
WP_024986404.1		WP_135038611.1
WP_024986420.1		WP_135038686.1
WP_024986421.1		WP_135038804.1
WP_024986425.1		WP_135038886.1
WP_024986438.1		WP_135038915.1
WP_024986440.1		WP_135039106.1
WP_024986442.1		WP_135039109.1
WP_024986444.1		WP_135039325.1
WP_024986445.1		WP_135039437.1
WP_024986448.1		WP_135039438.1
WP_024986452.1		WP_136013381.1
WP_024986466.1		WP_136013411.1
WP_024986469.1		WP_136013412.1
WP_024986516.1		WP_136013431.1
WP_024986522.1		WP_136013437.1
WP_024986525.1		WP_136013501.1
WP_024986529.1		WP_136013519.1
WP_024986533.1		WP_136013524.1
WP_024986534.1		WP_136013543.1
WP_024986539.1		WP_136013570.1
WP_024986540.1		WP_136013629.1
WP_024986541.1		WP_136013723.1
WP_024986542.1		WP_136013740.1
WP_024986548.1		WP_136013741.1
WP_024986604.1		WP_136013875.1
WP_024986614.1		WP_136013925.1
WP_024986622.1		WP_136013943.1
WP_024986623.1		WP_136013965.1
WP_024986624.1		WP_136013999.1
WP_024986627.1		WP_136014030.1
WP_024986629.1		WP_136014059.1
WP_024986630.1		WP_136014062.1
WP_024986631.1		WP_136014100.1
WP_024986632.1		WP_136014134.1
WP_024986634.1		WP_136014139.1
WP_024986643.1		WP_136014159.1
WP_024986644.1		WP_136014183.1
WP_024986647.1		WP_136014209.1
WP_024986648.1		WP_136014218.1
WP_024986655.1		WP_136014245.1
WP_024986658.1		WP_136014266.1
WP_024986660.1		WP_136014302.1
WP_024986666.1		WP_136014314.1
WP_024986667.1		WP_136014345.1
WP_024986675.1		WP_136014394.1
WP_024986676.1		WP_136014543.1
WP_024986678.1		WP_136014545.1
WP_024986687.1		WP_136014560.1
WP_024986690.1		WP_136014610.1
WP_024986699.1		WP_136014721.1
WP_024986701.1		WP_136014816.1
WP_024986702.1		WP_136014835.1
WP_024986712.1		WP_136014843.1
WP_024986734.1		WP_136014856.1
WP_024986737.1		WP_136014908.1
WP_024986739.1		WP_136014909.1
WP_024986742.1		WP_136014948.1
WP_024986744.1		WP_136014971.1
WP_024986771.1		WP_136015037.1
WP_024986839.1		WP_136015067.1
WP_024986845.1		WP_136015068.1
WP_024986853.1		WP_136015070.1
WP_024986864.1		WP_136015072.1
WP_024986871.1		WP_136015076.1
WP_024986872.1		WP_136015094.1
WP_024986877.1		WP_136015126.1
WP_024986891.1		WP_136015130.1
WP_024986894.1		WP_148332227.1
WP_024986896.1		WP_159102150.1
WP_024986900.1		WP_159102174.1
WP_024986912.1		WP_162222453.1
WP_024986913.1		WP_162223566.1
WP_024986921.1		WP_167830057.1
WP_024986934.1		WP_168355341.1
WP_024986960.1		WP_168355348.1
WP_024986961.1		WP_168355378.1
WP_024986962.1		WP_168355397.1
WP_024986963.1		WP_168355444.1
WP_024986993.1		WP_172503663.1
WP_024987016.1		WP_172504093.1
WP_024987018.1		WP_195662794.1
WP_024987020.1		WP_195662818.1
WP_024987022.1		WP_217931508.1
WP_024987033.1		WP_217937876.1
WP_024987060.1		WP_217937898.1
WP_024987065.1		WP_217937924.1
WP_024987066.1		WP_217937931.1
WP_024987068.1		WP_217937941.1
WP_024987069.1		WP_217937948.1
WP_024987070.1		WP_217938003.1
WP_024987071.1		WP_217938014.1
WP_024987072.1		WP_217938048.1
WP_024987074.1		WP_217938100.1
WP_024987075.1		WP_217938122.1
WP_024987076.1		WP_217938126.1
WP_024987080.1		WP_217938140.1
WP_024987081.1		WP_217938168.1
WP_024987083.1		WP_217938190.1
WP_024987086.1		WP_217938191.1
WP_024987104.1		WP_217938199.1
WP_024987105.1		WP_217938203.1
WP_024987107.1		WP_217938223.1
WP_024987110.1		WP_217938230.1
WP_024987111.1		WP_217938308.1
WP_024987112.1		WP_217938322.1
WP_024987114.1		WP_217938329.1
WP_024987133.1		WP_217938343.1
WP_024987136.1		WP_217938387.1
WP_024987145.1		WP_217938392.1
WP_024987148.1		WP_217938399.1
WP_024987163.1		WP_217938418.1
WP_024987164.1		WP_217938434.1
WP_024987172.1		WP_217938455.1
WP_024987175.1		WP_217938478.1
WP_024987177.1		WP_217938508.1
WP_024987179.1		WP_217938532.1
WP_024987185.1		WP_217938549.1
WP_024987198.1
WP_024987200.1
WP_024987213.1
WP_024987214.1
WP_024987226.1
WP_024987227.1
WP_024987228.1
WP_024987231.1
WP_024987233.1
WP_024987234.1
WP_024987235.1
WP_024987237.1
WP_024987241.1
WP_024987244.1
WP_024987270.1
WP_024987273.1
WP_024987277.1
WP_024987280.1
WP_024987314.1
WP_024987316.1
WP_024987317.1
WP_024987320.1
WP_024987321.1
WP_024987322.1
WP_024987325.1
WP_024987332.1
WP_024987333.1
WP_024987349.1
WP_024987351.1
WP_024987355.1
WP_024987357.1
WP_024987358.1
WP_024987359.1
WP_024987360.1
WP_024987362.1
WP_024987363.1
WP_024987366.1
WP_024987367.1
WP_024987384.1
WP_024987390.1
WP_024987399.1
WP_024987405.1
WP_024987408.1
WP_024987409.1
WP_024987410.1
WP_024987411.1
WP_024987414.1
WP_024987417.1
WP_024987418.1
WP_024987419.1
WP_024987420.1
WP_024987421.1
WP_024987494.1
WP_024987497.1
WP_024987500.1
WP_024987504.1
WP_024987507.1
WP_024987512.1
WP_024987513.1
WP_024987515.1
WP_024987519.1
WP_024987525.1
WP_024987526.1
WP_024987538.1
WP_024987541.1
WP_024987542.1
WP_024987548.1
WP_024987549.1
WP_024987551.1
WP_024987553.1
WP_024987555.1
WP_024987558.1
WP_024987559.1
WP_024987561.1
WP_024987568.1
WP_024987570.1
WP_024987571.1
WP_024987583.1
WP_024987587.1
WP_024987602.1
WP_024987603.1
WP_024987605.1
WP_024987606.1
WP_024987607.1
WP_024987639.1
WP_024987640.1
WP_024987641.1
WP_024987643.1
WP_024987657.1
WP_024987670.1
WP_024987671.1
WP_024987673.1
WP_024987675.1
WP_024987676.1
WP_024987703.1
WP_024987704.1
WP_024987706.1
WP_024987712.1
WP_024987713.1
WP_024987715.1
WP_024987717.1
WP_024987718.1
WP_024987722.1
WP_024987726.1
WP_024987741.1
WP_024987743.1
WP_024987746.1
WP_024987747.1
WP_024987749.1
WP_024987760.1
WP_024987765.1
WP_024987771.1
WP_024987774.1
WP_024987777.1
WP_024987782.1
WP_024987816.1
WP_024987824.1
WP_024987829.1
WP_024987831.1
WP_024987834.1
WP_024987840.1
WP_024987850.1
WP_024987856.1
WP_024987879.1
WP_024987885.1
WP_024987887.1
WP_024987890.1
WP_024987901.1
WP_024987906.1
WP_024987907.1
WP_024987910.1
WP_024987911.1
WP_024987912.1
WP_024987914.1
WP_024987916.1
WP_024987941.1
WP_024987943.1
WP_024987972.1
WP_024987973.1
WP_024987975.1
WP_024987978.1
WP_024987983.1
WP_024988002.1
WP_024988008.1
WP_024988009.1
WP_024988012.1
WP_024988035.1
WP_024988054.1
WP_024988057.1
WP_024988058.1
WP_024988063.1
WP_024988082.1
WP_024988083.1
WP_024988085.1
WP_024988088.1
WP_024988089.1
WP_024988090.1
WP_024988094.1
WP_024988095.1
WP_024988098.1
WP_024988099.1
WP_024988100.1
WP_024988101.1
WP_024988104.1
WP_024988105.1
WP_024988106.1
WP_024988107.1
WP_024988108.1
WP_024988109.1
WP_024988110.1
WP_024988111.1
WP_024988112.1
WP_024988114.1
WP_024988116.1
WP_024988133.1
WP_024988134.1
WP_024988135.1
WP_024988143.1
WP_024988146.1
WP_024988154.1
WP_024988157.1
WP_024988160.1
WP_024988177.1
WP_024988178.1
WP_024988179.1
WP_024988180.1
WP_024988183.1
WP_024988195.1
WP_024988199.1
WP_024988200.1
WP_024988203.1
WP_024988204.1
WP_024988206.1
WP_024988208.1
WP_024988223.1
WP_024988229.1
WP_024988232.1
WP_024988235.1
WP_024988243.1
WP_024988244.1
WP_024988247.1
WP_024988250.1
WP_024988253.1
WP_024988255.1
WP_024988256.1
WP_024988260.1
WP_024988262.1
WP_024988263.1
WP_024988264.1
WP_024988266.1
WP_024988268.1
WP_024988271.1
WP_024988273.1
WP_024988274.1
WP_024988275.1
WP_024988288.1
WP_024988312.1
WP_024988318.1
WP_024988334.1
WP_024988338.1
WP_024988339.1
WP_024988340.1
WP_024988348.1
WP_024988356.1
WP_024988358.1
WP_024988365.1
WP_024988368.1
WP_024988370.1
WP_024988386.1
WP_024988387.1
WP_024988388.1
WP_024988390.1
WP_024988391.1
WP_024988392.1
WP_024988393.1
WP_024988399.1
WP_024988400.1
WP_024988401.1
WP_024988402.1
WP_024988438.1
WP_024988440.1
WP_024988466.1
WP_024988467.1
WP_024988471.1
WP_024988478.1
WP_024988487.1
WP_024988488.1
WP_024988494.1
WP_024988497.1
WP_024988498.1
WP_024988499.1
WP_024988500.1
WP_024988502.1
WP_024988503.1
WP_024988532.1
WP_024988536.1
WP_024988538.1
WP_024988542.1
WP_024988556.1
WP_024988560.1
WP_024988562.1
WP_024988568.1
WP_024988576.1
WP_024988577.1
WP_024988589.1
WP_024988598.1
WP_024988620.1
WP_024988623.1
WP_024988631.1
WP_024988638.1
WP_024988649.1
WP_024988652.1
WP_024988658.1
WP_024988665.1
WP_024988666.1
WP_024988685.1
WP_024988698.1
WP_024988709.1
WP_024988711.1
WP_024988712.1
WP_024988713.1
WP_024988720.1
WP_024988722.1
WP_024988723.1
WP_024988724.1
WP_024988745.1
WP_024988766.1
WP_024988767.1
WP_024988774.1
WP_024988777.1
WP_024988838.1
WP_024988844.1
WP_024988925.1
WP_024988927.1
WP_024988949.1
WP_032562546.1
WP_044653779.1
WP_049701810.1
WP_055235644.1
WP_055235645.1
WP_057098515.1
WP_065537584.1
WP_065537620.1
WP_065537645.1
WP_065537646.1
WP_065537649.1
WP_065537653.1
WP_065537677.1
WP_065537679.1
WP_065537685.1
WP_065537736.1
WP_065537865.1
WP_065537866.1
WP_065537870.1
WP_065538116.1
WP_065538141.1
WP_065538339.1
WP_065538537.1
WP_065538539.1
WP_065538560.1
WP_065538561.1
WP_065538648.1
WP_065538738.1
WP_065538981.1
WP_065538982.1
WP_065538995.1
WP_065539089.1
WP_065539177.1
WP_065539182.1
WP_065539189.1
WP_065539196.1
WP_065539216.1
WP_065539348.1
WP_065539365.1
WP_065539370.1
WP_065539416.1
WP_065539484.1
WP_065539491.1
WP_065539845.1
WP_065539846.1
WP_065539993.1
WP_065540233.1
WP_065540265.1
WP_065540395.1
WP_073345161.1
WP_073345891.1
WP_073346751.1
WP_120067648.1
WP_120465754.1
WP_120465758.1
WP_120465924.1
WP_120465996.1
WP_120466069.1
WP_120466211.1
WP_120466263.1
WP_120466380.1
WP_120466384.1
WP_120466388.1
WP_120466390.1
WP_120466433.1
WP_120466729.1
WP_120467147.1
WP_120467261.1
WP_120467329.1
WP_120467621.1
WP_120468020.1
WP_120468263.1
WP_120468301.1
WP_120468549.1
WP_120468553.1
WP_120468609.1
WP_120468896.1
WP_120469080.1
WP_120469372.1
WP_120469429.1
WP_120469445.1
WP_120469457.1
WP_120469752.1
WP_120470472.1
WP_120470975.1
WP_120471022.1
WP_121764976.1
WP_121765041.1
WP_121765125.1
WP_121765126.1
WP_121765140.1
WP_121765145.1
WP_121765153.1
WP_121765160.1
WP_121765161.1
WP_121765162.1
WP_121765163.1
WP_121765164.1
WP_121765168.1
WP_121765177.1
WP_121765180.1
WP_121765181.1
WP_121765185.1
WP_121765186.1
WP_121765195.1
WP_121765198.1
WP_121765208.1
WP_121765211.1
WP_121765219.1
WP_121765227.1
WP_121765238.1
WP_121765241.1
WP_121765242.1
WP_121765247.1
WP_121765251.1
WP_121765263.1
WP_121765266.1
WP_121765282.1
WP_121765287.1
WP_121765292.1
WP_121765301.1
WP_121765340.1
WP_121765346.1
WP_121765347.1
WP_121765356.1
WP_121765357.1
WP_121765361.1
WP_121765363.1
WP_121765364.1
WP_121765385.1
WP_121765398.1
WP_121765401.1
WP_121765424.1
WP_121765426.1
WP_121765467.1
WP_121765476.1
WP_121765481.1
WP_121765482.1
WP_121765502.1
WP_121765512.1
WP_121765578.1
WP_121765579.1
WP_121765618.1
WP_121765635.1
WP_121765636.1
WP_121765647.1
WP_121765649.1
WP_121765652.1
WP_121765654.1
WP_121765660.1
WP_121765764.1
WP_121765845.1
WP_121765875.1
WP_121765953.1
WP_121766010.1
WP_121766014.1
WP_121766061.1
WP_121766063.1
WP_121766064.1
WP_121766065.1
WP_121766069.1
WP_121766071.1
WP_121766073.1
WP_121766082.1
WP_121766089.1
WP_121766095.1
WP_121766099.1
WP_121766104.1
WP_121766106.1
WP_121766111.1
WP_121766120.1
WP_121766134.1
WP_121766137.1
WP_121766138.1
WP_121766162.1
WP_121766239.1
WP_121766240.1
WP_121766241.1
WP_121766247.1
WP_121766257.1
WP_121766264.1
WP_121766266.1
WP_121766267.1
WP_121766268.1
WP_121766270.1
WP_121766271.1
WP_121766272.1
WP_121766277.1
WP_121766307.1
WP_121766308.1
WP_121766333.1
WP_121766345.1
WP_121766365.1
WP_121766372.1
WP_121766375.1
WP_121766377.1
WP_121766382.1
WP_121766383.1
WP_121766402.1
WP_121766470.1
WP_121766530.1
WP_121766531.1
WP_121766532.1
WP_121766550.1
WP_121766555.1
WP_121766561.1
WP_121766575.1
WP_121766602.1
WP_121766603.1
WP_121766651.1
WP_121766658.1
WP_121766673.1
WP_121766676.1
WP_121766689.1
WP_121766694.1
WP_121766696.1
WP_121766704.1
WP_121766709.1
WP_121766715.1
WP_121766762.1
WP_121766764.1
WP_121766768.1
WP_121766781.1
WP_121766823.1
WP_121766825.1
WP_121766829.1
WP_121766830.1
WP_121766860.1
WP_121766900.1
WP_121766902.1
WP_121766903.1
WP_121766959.1
WP_121767008.1
WP_121767009.1
WP_121767025.1
WP_121767032.1
WP_121767039.1
WP_121767040.1
WP_121767072.1
WP_121767073.1
WP_121767076.1
WP_121767081.1
WP_121767103.1
WP_121767111.1
WP_121767115.1
WP_121767118.1
WP_121767137.1
WP_121767171.1
WP_121767188.1
WP_121767190.1
WP_121767198.1
WP_121767200.1
WP_121767213.1
WP_121767219.1
WP_121767225.1
WP_121767226.1
WP_121767229.1
WP_121767245.1
WP_121767295.1
WP_121767311.1
WP_121767318.1
WP_121767322.1
WP_121767325.1
WP_121767368.1
WP_121767386.1
WP_121767393.1
WP_121767394.1
WP_121767423.1
WP_121767432.1
WP_121767454.1
WP_121767499.1
WP_121767527.1
WP_121768596.1
WP_121768626.1
WP_121768627.1
WP_128824217.1
WP_128824300.1
WP_128824307.1
WP_128824342.1
WP_128824347.1
WP_128824361.1
WP_128824370.1
WP_128824439.1
WP_128824497.1
WP_135034754.1
WP_135034756.1
WP_135034758.1
WP_135034776.1
WP_135034778.1
WP_135034793.1
WP_135034797.1
WP_135034799.1
WP_135034803.1
WP_135034805.1
WP_135034809.1
WP_135034811.1
WP_135034813.1
WP_135034815.1
WP_135034817.1
WP_135034825.1
WP_135034827.1
WP_135034860.1
WP_135034864.1
WP_135034866.1
WP_135034868.1
WP_135034870.1
WP_135034874.1
WP_135034876.1
WP_135034931.1
WP_135035217.1
WP_135035219.1
WP_135035222.1
WP_135035258.1
WP_135035371.1
WP_135035473.1
WP_135035476.1
WP_135035481.1
WP_135035609.1
WP_135036245.1
WP_135036259.1
WP_135036265.1
WP_135036271.1
WP_135036273.1
WP_135036278.1
WP_135036282.1
WP_135036294.1
WP_135036303.1
WP_135036309.1
WP_135036352.1
WP_135036426.1
WP_135036502.1
WP_135036572.1
WP_135036575.1
WP_135036709.1
WP_135036788.1
WP_135036903.1
WP_135036906.1
WP_135036909.1
WP_135036929.1
WP_135036934.1
WP_135036937.1
WP_135036954.1
WP_135037183.1
WP_135037319.1
WP_135037499.1
WP_135037502.1
WP_135037505.1
WP_135037508.1
WP_135037550.1
WP_135037578.1
WP_135037635.1
WP_135037667.1
WP_135037725.1
WP_135037728.1
WP_135037731.1
WP_135037735.1
WP_135037742.1
WP_135037745.1
WP_135037748.1
WP_135037751.1
WP_135037763.1
WP_135037766.1
WP_135037769.1
WP_135037772.1
WP_135037775.1
WP_135037804.1
WP_135037833.1
WP_135037839.1
WP_135037919.1
WP_135037959.1
WP_135037963.1
WP_135037965.1
WP_135037967.1
WP_135037969.1
WP_135037971.1
WP_135038005.1
WP_135038076.1
WP_135038083.1
WP_135038085.1
WP_135038089.1
WP_135038091.1
WP_135038093.1
WP_135038097.1
WP_135038099.1
WP_135038103.1
WP_135038105.1
WP_135038115.1
WP_135038119.1
WP_135038145.1
WP_135038219.1
WP_135038223.1
WP_135038236.1
WP_135038256.1
WP_135038262.1
WP_135038329.1
WP_135038338.1
WP_135038391.1
WP_135038453.1
WP_135038465.1
WP_135038501.1
WP_135038503.1
WP_135038507.1
WP_135038529.1
WP_135038545.1
WP_135038546.1
WP_135038548.1
WP_135038564.1
WP_135038580.1
WP_135038584.1
WP_135038588.1
WP_135038590.1
WP_135038599.1
WP_135038638.1
WP_135038652.1
WP_135038660.1
WP_135038684.1
WP_135038688.1
WP_135038690.1
WP_135038692.1
WP_135038729.1
WP_135038731.1
WP_135038732.1
WP_135038740.1
WP_135038741.1
WP_135038818.1
WP_135038841.1
WP_135038876.1
WP_135038878.1
WP_135038887.1
WP_135038891.1
WP_135038893.1
WP_135038998.1
WP_135039041.1
WP_135039051.1
WP_135039063.1
WP_135039064.1
WP_135039078.1
WP_135039090.1
WP_135039107.1
WP_135039108.1
WP_135039110.1
WP_135039123.1
WP_135039161.1
WP_135039163.1
WP_135039169.1
WP_135039177.1
WP_135039184.1
WP_135039193.1
WP_135039208.1
WP_135039222.1
WP_135039234.1
WP_135039249.1
WP_135039285.1
WP_135039287.1
WP_135039292.1
WP_135039460.1
WP_135952096.1
WP_135998329.1
WP_135998695.1
WP_135999561.1
WP_135999636.1
WP_135999812.1
WP_135999890.1
WP_136000360.1
WP_136013307.1
WP_136013319.1
WP_136013336.1
WP_136013352.1
WP_136013361.1
WP_136013363.1
WP_136013364.1
WP_136013371.1
WP_136013372.1
WP_136013373.1
WP_136013376.1
WP_136013378.1
WP_136013379.1
WP_136013380.1
WP_136013382.1
WP_136013387.1
WP_136013389.1
WP_136013396.1
WP_136013409.1
WP_136013410.1
WP_136013413.1
WP_136013417.1
WP_136013419.1
WP_136013420.1
WP_136013421.1
WP_136013426.1
WP_136013427.1
WP_136013428.1
WP_136013429.1
WP_136013430.1
WP_136013432.1
WP_136013434.1
WP_136013435.1
WP_136013438.1
WP_136013439.1
WP_136013440.1
WP_136013442.1
WP_136013443.1
WP_136013444.1
WP_136013445.1
WP_136013488.1
WP_136013498.1
WP_136013499.1
WP_136013502.1
WP_136013503.1
WP_136013504.1
WP_136013505.1
WP_136013507.1
WP_136013509.1
WP_136013516.1
WP_136013517.1
WP_136013520.1
WP_136013521.1
WP_136013522.1
WP_136013525.1
WP_136013538.1
WP_136013539.1
WP_136013540.1
WP_136013541.1
WP_136013544.1
WP_136013545.1
WP_136013546.1
WP_136013547.1
WP_136013548.1
WP_136013562.1
WP_136013595.1
WP_136013601.1
WP_136013610.1
WP_136013613.1
WP_136013614.1
WP_136013616.1
WP_136013620.1
WP_136013621.1
WP_136013622.1
WP_136013623.1
WP_136013652.1
WP_136013653.1
WP_136013654.1
WP_136013655.1
WP_136013701.1
WP_136013706.1
WP_136013707.1
WP_136013709.1
WP_136013717.1
WP_136013718.1
WP_136013724.1
WP_136013726.1
WP_136013735.1
WP_136013736.1
WP_136013737.1
WP_136013739.1
WP_136013743.1
WP_136013744.1
WP_136013745.1
WP_136013747.1
WP_136013827.1
WP_136013828.1
WP_136013829.1
WP_136013831.1
WP_136013832.1
WP_136013872.1
WP_136013873.1
WP_136013874.1
WP_136013881.1
WP_136013887.1
WP_136013897.1
WP_136013900.1
WP_136013901.1
WP_136013906.1
WP_136013907.1
WP_136013909.1
WP_136013910.1
WP_136013911.1
WP_136013912.1
WP_136013913.1
WP_136013914.1
WP_136013915.1
WP_136013916.1
WP_136013921.1
WP_136013923.1
WP_136013924.1
WP_136013926.1
WP_136013928.1
WP_136013935.1
WP_136013936.1
WP_136013937.1
WP_136013944.1
WP_136013946.1
WP_136013953.1
WP_136013954.1
WP_136013955.1
WP_136013956.1
WP_136013957.1
WP_136013958.1
WP_136013962.1
WP_136013963.1
WP_136013964.1
WP_136013984.1
WP_136014013.1
WP_136014026.1
WP_136014027.1
WP_136014028.1
WP_136014029.1
WP_136014032.1
WP_136014033.1
WP_136014034.1
WP_136014039.1
WP_136014041.1
WP_136014052.1
WP_136014053.1
WP_136014054.1
WP_136014055.1
WP_136014056.1
WP_136014058.1
WP_136014061.1
WP_136014063.1
WP_136014065.1
WP_136014066.1
WP_136014089.1
WP_136014098.1
WP_136014099.1
WP_136014101.1
WP_136014104.1
WP_136014107.1
WP_136014114.1
WP_136014115.1
WP_136014118.1
WP_136014119.1
WP_136014121.1
WP_136014126.1
WP_136014127.1
WP_136014128.1
WP_136014129.1
WP_136014130.1
WP_136014133.1
WP_136014135.1
WP_136014136.1
WP_136014137.1
WP_136014138.1
WP_136014166.1
WP_136014169.1
WP_136014177.1
WP_136014184.1
WP_136014186.1
WP_136014201.1
WP_136014210.1
WP_136014211.1
WP_136014212.1
WP_136014214.1
WP_136014215.1
WP_136014216.1
WP_136014217.1
WP_136014244.1
WP_136014246.1
WP_136014247.1
WP_136014248.1
WP_136014249.1
WP_136014250.1
WP_136014252.1
WP_136014253.1
WP_136014254.1
WP_136014264.1
WP_136014265.1
WP_136014269.1
WP_136014278.1
WP_136014279.1
WP_136014291.1
WP_136014293.1
WP_136014294.1
WP_136014295.1
WP_136014296.1
WP_136014297.1
WP_136014301.1
WP_136014303.1
WP_136014304.1
WP_136014312.1
WP_136014313.1
WP_136014319.1
WP_136014320.1
WP_136014322.1
WP_136014346.1
WP_136014361.1
WP_136014367.1
WP_136014368.1
WP_136014370.1
WP_136014379.1
WP_136014380.1
WP_136014392.1
WP_136014395.1
WP_136014399.1
WP_136014402.1
WP_136014403.1
WP_136014404.1
WP_136014405.1
WP_136014407.1
WP_136014448.1
WP_136014450.1
WP_136014451.1
WP_136014452.1
WP_136014456.1
WP_136014457.1
WP_136014458.1
WP_136014479.1
WP_136014480.1
WP_136014481.1
WP_136014482.1
WP_136014483.1
WP_136014514.1
WP_136014525.1
WP_136014533.1
WP_136014539.1
WP_136014542.1
WP_136014544.1
WP_136014547.1
WP_136014552.1
WP_136014553.1
WP_136014559.1
WP_136014608.1
WP_136014609.1
WP_136014621.1
WP_136014622.1
WP_136014623.1
WP_136014634.1
WP_136014635.1
WP_136014636.1
WP_136014637.1
WP_136014638.1
WP_136014642.1
WP_136014650.1
WP_136014653.1
WP_136014654.1
WP_136014655.1
WP_136014657.1
WP_136014658.1
WP_136014662.1
WP_136014663.1
WP_136014694.1
WP_136014700.1
WP_136014701.1
WP_136014706.1
WP_136014707.1
WP_136014708.1
WP_136014713.1
WP_136014714.1
WP_136014715.1
WP_136014719.1
WP_136014723.1
WP_136014724.1
WP_136014726.1
WP_136014727.1
WP_136014732.1
WP_136014733.1
WP_136014734.1
WP_136014735.1
WP_136014737.1
WP_136014739.1
WP_136014749.1
WP_136014750.1
WP_136014752.1
WP_136014753.1
WP_136014766.1
WP_136014770.1
WP_136014774.1
WP_136014785.1
WP_136014786.1
WP_136014787.1
WP_136014789.1
WP_136014792.1
WP_136014793.1
WP_136014795.1
WP_136014799.1
WP_136014800.1
WP_136014801.1
WP_136014812.1
WP_136014815.1
WP_136014828.1
WP_136014830.1
WP_136014834.1
WP_136014836.1
WP_136014838.1
WP_136014847.1
WP_136014849.1
WP_136014853.1
WP_136014857.1
WP_136014858.1
WP_136014859.1
WP_136014860.1
WP_136014877.1
WP_136014878.1
WP_136014883.1
WP_136014884.1
WP_136014885.1
WP_136014886.1
WP_136014890.1
WP_136014891.1
WP_136014896.1
WP_136014920.1
WP_136014921.1
WP_136014922.1
WP_136014939.1
WP_136014940.1
WP_136014941.1
WP_136014944.1
WP_136014946.1
WP_136014949.1
WP_136014950.1
WP_136014952.1
WP_136014975.1
WP_136014976.1
WP_136014977.1
WP_136014978.1
WP_136014980.1
WP_136014982.1
WP_136014984.1
WP_136014985.1
WP_136015005.1
WP_136015007.1
WP_136015008.1
WP_136015009.1
WP_136015011.1
WP_136015012.1
WP_136015014.1
WP_136015015.1
WP_136015016.1
WP_136015017.1
WP_136015018.1
WP_136015019.1
WP_136015020.1
WP_136015032.1
WP_136015033.1
WP_136015034.1
WP_136015035.1
WP_136015036.1
WP_136015054.1
WP_136015055.1
WP_136015056.1
WP_136015062.1
WP_136015063.1
WP_136015066.1
WP_136015071.1
WP_136015073.1
WP_136015095.1
WP_136015096.1
WP_136015097.1
WP_136015099.1
WP_136015100.1
WP_136015101.1
WP_136015107.1
WP_136015108.1
WP_136015109.1
WP_136015110.1
WP_136015125.1
WP_136015129.1
WP_136015136.1
WP_136015137.1
WP_136015139.1
WP_136015143.1
WP_136015155.1
WP_136015158.1
WP_147441460.1
WP_148332119.1
WP_148332141.1
WP_148332143.1
WP_148332152.1
WP_148332153.1
WP_148332156.1
WP_148332167.1
WP_148332223.1
WP_148332320.1
WP_148332340.1
WP_148332342.1
WP_148332344.1
WP_148332346.1
WP_148332348.1
WP_148332350.1
WP_148332352.1
WP_148332386.1
WP_148332390.1
WP_148332394.1
WP_148332398.1
WP_148332420.1
WP_148332424.1
WP_148332504.1
WP_148332512.1
WP_148332526.1
WP_148332544.1
WP_148332545.1
WP_148332599.1
WP_159102143.1
WP_162222235.1
WP_162222285.1
WP_162222286.1
WP_162222298.1
WP_162222323.1
WP_162222352.1
WP_162222406.1
WP_162222418.1
WP_162222439.1
WP_162222497.1
WP_162222739.1
WP_165861895.1
WP_167764626.1
WP_167764633.1
WP_167830036.1
WP_168355336.1
WP_168355342.1
WP_168355343.1
WP_168355367.1
WP_168355371.1
WP_168355379.1
WP_168355381.1
WP_168355392.1
WP_168355394.1
WP_168355403.1
WP_168355404.1
WP_168355409.1
WP_168355422.1
WP_168355431.1
WP_168355436.1
WP_168355447.1
WP_168355456.1
WP_168355459.1
WP_172503505.1
WP_172503605.1
WP_172503644.1
WP_172503712.1
WP_172503729.1
WP_172503782.1
WP_172503783.1
WP_172503784.1
WP_172503803.1
WP_172503931.1
WP_172503963.1
WP_172503964.1
WP_172504181.1
WP_172504290.1
WP_172504493.1
WP_183128296.1
WP_183128327.1
WP_187367866.1
WP_195662795.1
WP_195662796.1
WP_195662828.1
WP_210435975.1
WP_210435981.1
WP_210435990.1
WP_210435992.1
WP_210436005.1
WP_210436008.1
WP_217931510.1
WP_217937864.1
WP_217937865.1
WP_217937868.1
WP_217937870.1
WP_217937871.1
WP_217937873.1
WP_217937874.1
WP_217937875.1
WP_217937878.1
WP_217937881.1
WP_217937899.1
WP_217937900.1
WP_217937903.1
WP_217937904.1
WP_217937905.1
WP_217937906.1
WP_217937910.1
WP_217937911.1
WP_217937912.1
WP_217937913.1
WP_217937914.1
WP_217937915.1
WP_217937923.1
WP_217937928.1
WP_217937929.1
WP_217937932.1
WP_217937935.1
WP_217937937.1
WP_217937938.1
WP_217937939.1
WP_217937940.1
WP_217937942.1
WP_217937946.1
WP_217937953.1
WP_217937955.1
WP_217937957.1
WP_217937959.1
WP_217937961.1
WP_217937963.1
WP_217937964.1
WP_217937966.1
WP_217937967.1
WP_217937968.1
WP_217937970.1
WP_217937971.1
WP_217937972.1
WP_217937977.1
WP_217937978.1
WP_217937979.1
WP_217937981.1
WP_217938012.1
WP_217938026.1
WP_217938032.1
WP_217938039.1
WP_217938040.1
WP_217938041.1
WP_217938042.1
WP_217938043.1
WP_217938044.1
WP_217938045.1
WP_217938049.1
WP_217938050.1
WP_217938056.1
WP_217938057.1
WP_217938058.1
WP_217938065.1
WP_217938067.1
WP_217938075.1
WP_217938090.1
WP_217938092.1
WP_217938093.1
WP_217938094.1
WP_217938095.1
WP_217938099.1
WP_217938101.1
WP_217938120.1
WP_217938121.1
WP_217938123.1
WP_217938130.1
WP_217938131.1
WP_217938133.1
WP_217938134.1
WP_217938135.1
WP_217938137.1
WP_217938499.1
WP_217938141.1
WP_217938143.1
WP_217938145.1
WP_217938146.1
WP_217938147.1
WP_217938148.1
WP_217938152.1
WP_217938153.1
WP_217938154.1
WP_217938155.1
WP_217938159.1
WP_217938160.1
WP_217938161.1
WP_217938167.1
WP_217938169.1
WP_217938170.1
WP_217938174.1
WP_217938175.1
WP_217938176.1
WP_217938182.1
WP_217938183.1
WP_217938184.1
WP_217938185.1
WP_217938186.1
WP_217938189.1
WP_217938192.1
WP_217938195.1
WP_217938196.1
WP_217938197.1
WP_217938198.1
WP_217938200.1
WP_217938201.1
WP_217938202.1
WP_217938204.1
WP_217938206.1
WP_217938210.1
WP_217938211.1
WP_217938213.1
WP_217938216.1
WP_217938217.1
WP_217938218.1
WP_217938219.1
WP_217938233.1
WP_217938234.1
WP_217938236.1
WP_217938238.1
WP_217938266.1
WP_217938267.1
WP_217938271.1
WP_217938272.1
WP_217938273.1
WP_217938283.1
WP_217938284.1
WP_217938286.1
WP_217938287.1
WP_217938290.1
WP_217938294.1
WP_217938295.1
WP_217938296.1
WP_217938297.1
WP_217938298.1
WP_217938299.1
WP_217938300.1
WP_217938302.1
WP_217938303.1
WP_217938304.1
WP_217938305.1
WP_217938306.1
WP_217938307.1
WP_217938309.1
WP_217938313.1
WP_217938314.1
WP_217938315.1
WP_217938316.1
WP_217938317.1
WP_217938319.1
WP_217938323.1
WP_217938325.1
WP_217938326.1
WP_217938327.1
WP_217938328.1
WP_217938374.1
WP_217938375.1
WP_217938376.1
WP_217938382.1
WP_217938385.1
WP_217938386.1
WP_217938388.1
WP_217938389.1
WP_217938390.1
WP_217938391.1
WP_217938393.1
WP_217938394.1
WP_217938395.1
WP_217938400.1
WP_217938401.1
WP_217938402.1
WP_217938403.1
WP_217938404.1
WP_217938405.1
WP_217938406.1
WP_217938407.1
WP_217938417.1
WP_217938423.1
WP_217938424.1
WP_217938429.1
WP_217938430.1
WP_217938431.1
WP_217938432.1
WP_217938433.1
WP_217938436.1
WP_217938437.1
WP_217938438.1
WP_217938439.1
WP_217938451.1
WP_217938452.1
WP_217938453.1
WP_217938454.1
WP_217938456.1
WP_217938457.1
WP_217938487.1
WP_217938488.1
WP_217938494.1
WP_217938505.1
WP_217938514.1
WP_217938525.1
WP_217938547.1
WP_217938548.1
WP_217938552.1
WP_217938557.1
WP_217938582.1
WP_217938587.1
WP_217938588.1
WP_217938598.1
WP_217938602.1
